# Supplementary material for: Composition-Property Relationships of pH-Responsive Poly[(2-vinylpyridine)-co-(butyl methacrylate)] Copolymers for Reverse Enteric Coatings
Source: Pharmaceutics. 2023 Jan 30;15(2):454. doi: 10.3390/pharmaceutics15020454 (PMC9959453; doi:10.3390/pharmaceutics15020454)
Supplement: Supplementary file 1 [file pharmaceutics-15-00454-s001.zip]

Archive with 1 entries (1 files):
- pharmaceutics-2103306-supplementary.pdf
